# Supplementary material for: Antibiotic-Mediated Modulation of the Gut Microbiome Identifies Taurine as a Modulator of Adipocyte Function Through TGR5 Signaling
Source: Int J Mol Sci. 2026 Jan 16;27(2):917. doi: 10.3390/ijms27020917 (PMC12842370; doi:10.3390/ijms27020917)
Supplement: Supplementary file 1 [file ijms-27-00917-s001.zip]

Archive with 1 entries (1 files):
- ijms-3990374-supplementary.pdf
